# Supplementary material for: Antioxidants and azd0156 Rescue Inflammatory Response in Autophagy-Impaired Macrophages
Source: Int J Mol Sci. 2023 Dec 21;25(1):169. doi: 10.3390/ijms25010169 (PMC10779076; doi:10.3390/ijms25010169)
Supplement: Supplementary file 1 [file ijms-25-00169-s001.zip]

Archive with 1 entries (1 files):
- ijms-2746333-supplementary.pdf
